# Supplementary material for: Targeted next generation sequencing identified novel mutations in RPGRIP1 associated with both retinitis pigmentosa and Leber’s congenital amaurosis in unrelated Chinese patients
Source: Oncotarget. 2017 Apr 12;8(21):35176–83. doi: 10.18632/oncotarget.17052 (PMC5471044; doi:10.18632/oncotarget.17052)
Supplement: Supplementary file 2 [file oncotarget-08-35176-s002.xlsx]

## Sheet: 283 captured genes
gene	NM in Genebank
ABCA4	NM_000350
ABCC6	NM_001171
ACTA1	NM_001100
ADAMTS10	NM_030957
ADAMTS17	NM_139057
ADAMTSL4	NM_019032
AHI1	NM_001134830
AIPL1	NM_014336
ALMS1	NM_015120
AP3B1	NM_003664
APTX	NM_001195248
ARL13B	NM_001174150
ARL6	NM_177976
ATXN10	NM_013236
ATXN7	NM_001177387
BBS1	NM_024649
BBS10	NM_024685
BBS12	NM_001178007
BBS2	NM_031885
BBS4	NM_033028
BBS5	NM_152384
BBS7	NM_176824
BBS9	NM_198428
BCOR	NM_001123385
BEST1	NM_001139443
BFSP1	NM_001195
BFSP2	NM_003571
BLOC1S3	NM_212550
BMP4	NM_001202
C1QTNF5	NM_015645
C2orf71	NM_001029883
CA4	NM_000717
CABP4	NM_145200
CACNA1F	NM_005183
CACNA2D4	NM_172364
CC2D2A	NM_001080522
CDH23	NM_022124
CDH3	NM_001793
CDHR1	NM_033100
CEP290	NM_025114
CERKL	NM_001030311
CHM	NM_000390
CHMP4B	NM_176812
CHN1	NM_001822
chrM	NC_012920
CHST6	NM_021615
CLN3	NM_000086
CLRN1	NM_001195794
CNBP	NM_001127192
CNGA1	NM_001142564
CNGA3	NM_001298
CNGB1	NM_001297
CNGB3	NM_019098
CNNM4	NM_020184
COL11A1	NM_080629
COL18A1	NM_030582
COL2A1	NM_001844
COL9A1	NM_001851
CRB1	NM_201253
CRX	NM_000554
CRYBA1	NM_005208
CRYBA4	NM_001886
CRYBB1	NM_001887
CRYBB2	NM_000496
CRYBB3	NM_004076
CRYGC	NM_020989
CRYGD	NM_006891
CTDP1	NM_004715
CYP4V2	NM_207352
DCN	NM_001920
DFNB31	NM_015404
DHDDS	NM_024887
DMD	NM_004006
DMPK	NM_001081563
DRD5	NM_000798
DTNBP1	NM_032122
EFEMP1	NM_001039349
ELOVL4	NM_022726
EPHA2	NM_004431
EYS	NM_001142800
FAM161A	NM_001201543
FBLN5	NM_006329
FBN1	NM_000138
FKRP	NM_024301
FKTN	NM_006731
FLVCR1	NM_014053
FOXC1	NM_001453
FOXE3	NM_012186
FOXL2	NM_023067
FRAS1	NM_025074
FREM2	NM_207361
FRMD7	NM_194277
FSCN2	NM_001077182
FZD4	NM_012193
GDF6	NM_001001557
GJA1	NM_000165
GJA3	NM_021954
GJA8	NM_005267
GJB2	NM_004004
GNAT1	NM_144499
GNAT2	NM_005272
GP1BA	NM_000173
GPR143	NM_000273
GPR98	NM_032119
GRK1	NM_002929
GRM6	NM_000843
GUCA1A	NM_000409
GUCA1B	NM_002098
GUCY2D	NM_000180
HCCS	NM_005333
HESX1	NM_003865
HFE	NM_000410
HMCN1	NM_031935
HPS1	NM_000195
HPS3	NM_032383
HPS4	NM_022081
HPS5	NM_181507
HPS6	NM_024747
HSF4	NM_001040667
IDH3B	NM_006899
IDUA	NM_000203
IMPDH1	NM_000883
IMPG2	NM_016247
INPP5E	NM_019892
INVS	NM_014425
IQCB1	NM_001023570
JAG1	NM_000214
KCNJ13	NM_002242
KCNV2	NM_133497
KERA	NM_007035
KIF21A	NM_001173464
KIF7	NM_198525
KLHL7	NM_001031710
KRT12	NM_000223
KRT3	NM_057088
LARGE	NM_133642
LCA5	NM_181714
LMNA	NM_170707
LOXL1	NM_005576
LRAT	NM_004744
LRP5	NM_002335
MAF	NM_005360
MAK	NM_001242957
MAPT	NM_001123066
MCOLN1	NM_020533
MERTK	NM_006343
MITF	NM_198159
MKKS	NM_018848
MKS1	NM_017777
MLL2	NM_003482
MTM1	NM_000252
MTTP	NM_000253
MYO7A	NM_000260
NDP	NM_000266
NHS	NM_198270
NMNAT1	NM_022787
NOD2	NM_022162
NPHP1	NM_000272
NPHP3	NM_153240
NPHP4	NM_015102
NR2E3	NM_014249
NRL	NM_006177
NYX	NM_022567
OAT	NM_000274
OCA2	NM_000275
OFD1	NM_003611
OPA1	NM_130837
OPA3	NM_001017989
OPN1LW	NM_020061
OPN1SW	NM_001708
OTX2	NM_021728
PABPN1	NM_004643
PANK2	NM_153638
PAX2	NM_003990
PAX3	NM_181459
PAX6	NM_001604
PCDH15	NM_001142763
PDE6A	NM_000440
PDE6B	NM_000283
PDE6C	NM_006204
PDE6G	NM_002602
PDE6H	NM_006205
PDZD7	NM_001195263
PEX1	NM_000466
PEX2	NM_001172087
PEX7	NM_000288
PGK1	NM_000291
PHOX2A	NM_005169
PHYH	NM_006214
PIKFYVE	NM_015040
PITPNM3	NM_031220
PITX2	NM_000325
PITX3	NM_005029
PLG	NM_000301
POMGNT1	NM_001243766
POMT1	NM_007171
POMT2	NM_013382
PRCD	NM_001077620
PROM1	NM_006017
PRPF3	NM_004698
PRPF31	NM_015629
PRPF6	NM_012469
PRPF8	NM_006445
PRPH2	NM_000322
RAB3GAP2	NM_012414
RAX	NM_013435
RAX2	NM_032753
RBP3	NM_002900
RBP4	NM_006744
RD3	NM_001164688
RDH12	NM_152443
RDH5	NM_002905
RGR	NM_002921
RGS9	NM_003835
RGS9BP	NM_207391
RHO	NM_000539
RIMS1	NM_014989
RLBP1	NM_000326
ROM1	NM_000327
RP1	NM_006269
RP1L1	NM_178857
RP2	NM_006915
RP9	NM_203288
RPE65	NM_000329
RPGR	NM_001034853
RPGRIP1	NM_020366
RPGRIP1L	NM_015272
RS1	NM_000330
RYR1	NM_000540
SAG	NM_000541
SDCCAG8	NM_006642
SEMA4A	NM_001193301
SGCA	NM_000023
SHH	NM_000193
SIL1	NM_022464
SIX6	NM_007374
SLC16A12	NM_213606
SLC24A1	NM_004727
SLC26A4	NM_000441
SLC45A2	NM_016180
SNAI2	NM_003068
SNRNP200	NM_014014
SOX10	NM_006941
SOX2	NM_003106
SPATA7	NM_018418
STRA6	NM_001199042
SYNE1	NM_182961
TCOF1	NM_001135243
TCTN2	NM_024809
TEAD1	NM_021961
TFAP2A	NM_003220
TGFBI	NM_000358
TIMM8A	NM_004085
TIMP3	NM_000362
TINF2	NM_001099274
TMEM126A	NM_032273
TMEM216	NM_001173991
TMEM67	NM_153704
TOPORS	NM_005802
TPM2	NM_213674
TREX1	NM_016381
TRIM32	NM_012210
TRPM1	NM_001252020
TSPAN12	NM_012338
TTC8	NM_144596
TTPA	NM_000370
TTR	NM_000371
TUBB3	NM_006086
TULP1	NM_003322
TYR	NM_000372
TYRP1	NM_000550
UBIAD1	NM_013319
UNC119	NM_005148
USH1C	NM_153676
USH1G	NM_173477
USH2A	NM_206933
VCAN	NM_004385
VSX1	NM_014588
VSX2	NM_182894
WDPCP	NM_015910
WFS1	NM_001145853
ZNF469	NM_001127464
ZNF513	NM_144631

## Sheet: 164 retinal genes
retinal genes	NM
ABCA4	NM_000350
ABCC6	NM_001171
AHI1	NM_001134830
AIPL1	NM_014336
ALMS1	NM_015120
ARL6	NM_177976
ATXN7	NM_001177387
BBS1	NM_024649
BBS10	NM_024685
BBS12	NM_001178007
BBS2	NM_031885
BBS4	NM_033028
BBS5	NM_152384
BBS7	NM_176824
BBS9	NM_198428
BEST1	NM_001139443
C1QTNF5	NM_015645
C2orf71	NM_001029883
CA4	NM_000717
CABP4	NM_145200
CACNA1F	NM_005183
CACNA2D4	NM_172364
CC2D2A	NM_001080522
CDH23	NM_022124
CDH3	NM_001793
CDHR1	NM_033100
CEP290	NM_025114
CERKL	NM_001030311
CHM	NM_000390
CLN3	NM_000086
CLRN1	NM_001195794
CNGA1	NM_001142564
CNGA3	NM_001298
CNGB1	NM_001297
CNGB3	NM_019098
CNNM4	NM_020184
COL11A1	NM_080629
COL2A1	NM_001844
COL9A1	NM_001851
CRB1	NM_201253
CRX	NM_000554
CYP4V2	NM_207352
DFNB31	NM_015404
DHDDS	NM_024887
DMD	NM_004006
EFEMP1	NM_001039349
ELOVL4	NM_022726
EYS	NM_001142800
FAM161A	NM_001201543
FLVCR1	NM_014053
FSCN2	NM_001077182
FZD4	NM_012193
GNAT1	NM_144499
GNAT2	NM_005272
GPR98	NM_032119
GRK1	NM_002929
GRM6	NM_000843
GUCA1A	NM_000409
GUCA1B	NM_002098
GUCY2D	NM_000180
HMCN1	NM_031935
IDH3B	NM_006899
IMPDH1	NM_000883
IMPG2	NM_016247
INPP5E	NM_019892
INVS	NM_014425
IQCB1	NM_001023570
JAG1	NM_000214
KCNJ13	NM_002242
KCNV2	NM_133497
KLHL7	NM_001031710
LCA5	NM_181714
LRAT	NM_004744
LRP5	NM_002335
MAK	NM_001242957
MERTK	NM_006343
MKKS	NM_018848
MKS1	NM_017777
MTTP	NM_000253
MYO7A	NM_000260
NDP	NM_000266
NMNAT1	NM_022787
NPHP1	NM_000272
NPHP3	NM_153240
NPHP4	NM_015102
NR2E3	NM_014249
NRL	NM_006177
NYX	NM_022567
OAT	NM_000274
OFD1	NM_003611
OPA1	NM_130837
OPA3	NM_001017989
OPN1LW	NM_020061
OPN1SW	NM_001708
OTX2	NM_021728
PANK2	NM_153638
PAX2	NM_003990
PCDH15	NM_001142763
PDE6A	NM_000440
PDE6B	NM_000283
PDE6C	NM_006204
PDE6G	NM_002602
PDE6H	NM_006205
PDZD7	NM_001195263
PEX1	NM_000466
PEX7	NM_000288
PGK1	NM_000291
PHYH	NM_006214
PITPNM3	NM_031220
PRCD	NM_001077620
PROM1	NM_006017
PRPF3	NM_004698
PRPF31	NM_015629
PRPF6	NM_012469
PRPF8	NM_006445
PRPH2	NM_000322
RAX2	NM_032753
RBP3	NM_002900
RBP4	NM_006744
RD3	NM_001164688
RDH12	NM_152443
RDH5	NM_002905
RGR	NM_002921
RGS9	NM_003835
RGS9BP	NM_207391
RHO	NM_000539
RIMS1	NM_014989
RLBP1	NM_000326
ROM1	NM_000327
RP1	NM_006269
RP1L1	NM_178857
RP2	NM_006915
RP9	NM_203288
RPE65	NM_000329
RPGR	NM_001034853
RPGRIP1	NM_020366
RPGRIP1L	NM_015272
RS1	NM_000330
SAG	NM_000541
SDCCAG8	NM_006642
SEMA4A	NM_001193301
SLC24A1	NM_004727
SNRNP200	NM_014014
SPATA7	NM_018418
TEAD1	NM_021961
TIMM8A	NM_004085
TIMP3	NM_000362
TMEM126A	NM_032273
TOPORS	NM_005802
TREX1	NM_016381
TRIM32	NM_012210
TRPM1	NM_001252020
TSPAN12	NM_012338
TTC8	NM_144596
TTPA	NM_000370
TULP1	NM_003322
UNC119	NM_005148
USH1C	NM_153676
USH1G	NM_173477
USH2A	NM_206933
VCAN	NM_004385
WDPCP	NM_015910
WFS1	NM_001145853
ZNF513	NM_144631
